# Supplementary material for: Continuous Low-Intensity Ultrasound Preserves Chondrogenesis of Mesenchymal Stromal Cells in the Presence of Cytokines by Inhibiting NFκB Activation
Source: Biomolecules. 2022 Mar 11;12(3):434. doi: 10.3390/biom12030434 (PMC8946190; doi:10.3390/biom12030434)
Supplement: Supplementary file 1 [file biomolecules-12-00434-s001.zip]

Archive with 1 entries (1 files):
- biomolecules-1561709-supplementary.pdf
